# Supplementary material for: Using Plasmodium knowlesi as a model for screening Plasmodium vivax blood-stage malaria vaccine targets reveals new candidates
Source: PLoS Pathog. 2021 Jul 1;17(7):e1008864. doi: 10.1371/journal.ppat.1008864 (PMC8279373; doi:10.1371/journal.ppat.1008864)
Supplement: S1 Table — Contains a list of all primers used for generation of Plasmodium knowlesi gene knockout constructs. (XLSX) [file ppat.1008864.s016.xlsx]

## Sheet: Sheet1
Primers used for amplification of sequnces to be used for Knock_out_construct generation
Index_number	primer_full_name	sequences	construct	source of DNA
1	Pkp12 5' UTR forward	tgtactgagagtgcaccataTTTTTCGTACATTGCATCTGA	Pk12 knock out donor construct	P. knowlsei genomic DNA
2	Pkp12 5' UTR Reverse	tcctcgcccttgctcaccatGGCTGGAAGAGGTAGAGAGA	Pk12 knock out donor construct	P. knowlsei genomic DNA
3	Pkp12 eGFP Forward	TCTCTCTACCTCTTCCAGCCatggtgagcaagggcgagga	Pk12 knock out donor construct	Plasmid
4	Pkp12 eGFP Reverse	CCATCAACCATACATGACAAttacttgtacagctcgtccatgc	Pk12 knock out donor construct	Plasmid
5	Pkp12 3' UTR forward	tggacgagctgtacaagtaaTTGTCATGTATGGTTGATGGGG	Pk12 knock out donor construct	P. knowlsei genomic DNA
6	Pkp12 3' UTR Reverse	gaccatgattacgccaagctTTGCTAGGCCATACACCGGC	Pk12 knock out donor construct	P. knowlsei genomic DNA
7	Pkp41 5' UTR forward	tgtactgagagtgcaccataACGTTAAAAAAATTGTATAAAAATTAAATTTGG	Pk41 knock out donor construct	P. knowlsei genomic DNA
8	Pkp41 5' UTR Reverse	tcctcgcccttgctcaccatTTTTTTTTTTTTTTTTTTATGGGGGG	Pk41 knock out donor construct	P. knowlsei genomic DNA
9	Pkp41 eGFP Forward	ATAAAAAAAAAAAAAAAAAAatggtgagcaagggcgagga	Pk41 knock out donor construct	Plasmid
10	Pkp41 eGFP Reverse	TCATCCACCCCTGGTACCGCttacttgtacagctcgtccatgc	Pk41 knock out donor construct	Plasmid
11	Pkp41 3' UTR forward	tggacgagctgtacaagtaaGCGGTACCAGGGGTGGATGA	Pk41 knock out donor construct	P. knowlsei genomic DNA
12	Pkp41 3' UTR Reverse	gaccatgattacgccaagctAGTACTTGCCAACTTGACACAAC	Pk41 knock out donor construct	P. knowlsei genomic DNA
13	PkDBPalpha 5' UTR forward	tgtactgagagtgcaccataTGTACACGTAAAATGCCTTG	PkDBP knock out donor construct	P. knowlsei genomic DNA
14	PkDBPalpha 5' UTR Reverse	tcctcgcccttgctcaccatTGTATTTAAAAATAAGTGTATACGTGG	PkDBP knock out donor construct	P. knowlsei genomic DNA
15	PkpDBPalpha eGFP Forward	TACACTTATTTTTAAATACAatggtgagcaagggcgagga	PkDBP knock out donor construct	Plasmid
16	PkDBPalpha eGFP Reverse	CCTTACTTACCCAAGTAGCAttacttgtacagctcgtccatgc	PkDBP knock out donor construct	Plasmid
17	PkDBPalpha 3' UTR forward	tggacgagctgtacaagtaaTGCTACTTGGGTAAGTAAGG	PkDBP knock out donor construct	P. knowlsei genomic DNA
18	PkDBPalpha 3' UTR Reverse	gaccatgattacgccaagctTTTCTTTTTTTCTTCCATCAATATGT	PkDBP knock out donor construct	P. knowlsei genomic DNA
19	PkGAMA 5' UTR forward	tgtactgagagtgcaccataAGACGTAAATTTTCAAATTGCTT	PkGAMA knock out donor construct	P. knowlsei genomic DNA
20	PkGAMA5' UTR Reverse	tcctcgcccttgctcaccatCCTTTTGTATCAATGCATAAGTG	PkGAMA knock out donor construct	P. knowlsei genomic DNA
21	PkGAMA eGFP Forward	TTATGCATTGATACAAAAGGatggtgagcaagggcgagga	PkGAMA knock out donor construct	Plasmid
22	PkGAMA eGFP Reverse	TGGCTACGTATTTGACATTTttacttgtacagctcgtccatgc	PkGAMA knock out donor construct	Plasmid
23	PkGAMA 3' UTR forward	tggacgagctgtacaagtaaAAATGTCAAATACGTAGCCAC	PkGAMA knock out donor construct	P. knowlsei genomic DNA
24	PkGAMA 3' UTR Reverse	gaccatgattacgccaagctAACAGAAAAAATTAAACATATGACGA	PkGAMA knock out donor construct	P. knowlsei genomic DNA
25	PkARP 5' UTR forward	tgtactgagagtgcaccataTGGTATATCTCCACGGTTAAC	PkARPKO_donor_construct	P. knowlsei genomic DNA
26	PkARP 5' UTR Reverse	tcctcgcccttgctcaccatCTTCCTGCAGGGAGATAAAA	PkARPKO_donor_construct	P. knowlsei genomic DNA
27	PkARP eGFP Forward	TTTTATCTCCCTGCAGGAAGatggtgagcaagggcgagga	PkARPKO_donor_construct	Plasmid
28	PkARP eGFP Reverse	TGGTTAGAGATGCAATGAGCttacttgtacagctcgtccatgc	PkARPKO_donor_construct	Plasmid
29	PkARP 3' UTR forward	tggacgagctgtacaagtaaGCTCATTGCATCTCTAACCA	PkARPKO_donor_construct	P. knowlsei genomic DNA
30	PkARP 3' UTR Reverse	gaccatgattacgccaagctGTGTCTTTATCTAATCATATTACCATATAG	PkARPKO_donor_construct	P. knowlsei genomic DNA
