# Supplementary material for: Using Plasmodium knowlesi as a model for screening Plasmodium vivax blood-stage malaria vaccine targets reveals new candidates
Source: PLoS Pathog. 2021 Jul 1;17(7):e1008864. doi: 10.1371/journal.ppat.1008864 (PMC8279373; doi:10.1371/journal.ppat.1008864)
Supplement: S2 Table — (XLSX) [file ppat.1008864.s017.xlsx]

## Sheet: Sheet1
Primers use for amplification of sequnces to be used for Replacement_construct generation
Index_number	primer_full_name	sequences	construct	source of DNA
1	Pkp12 5' UTR forward	tgtactgagagtgcaccataTTTTTCGTACATTGCATCTGA	Pk12 replacement donor construct	P. knowlsei genomic DNA
2	Pkp12 5' UTR Reverse	GCGGCCTTGGCGATTCTCATGGCTGGAAGAGGTAGAGAGA	Pk12 replacement donor construct	P. knowlsei genomic DNA
3	Pvp12_PVX_113775_codon_optimised forward	TCTCTCTACCTCTTCCAGCCATGAGAATCGCCAAGGCCGC	Pk12 replacement donor construct	gene synthesis
4	Pvp12_PVX_113775_codon_optimised reverse	CCATCAACCATACATGACAACATGATGAAGAACAGCACGCC	Pk12 replacement donor construct	gene synthesis
5	Pkp12 3' UTR forward	GCGTGCTGTTCTTCATCATGTTGTCATGTATGGTTGATGGGG	Pk12 replacement donor construct	P. knowlsei genomic DNA
6	Pkp12 3' UTR Reverse	gaccatgattacgccaagctTTGCTAGGCCATACACCGGC	Pk12 replacement donor construct	P. knowlsei genomic DNA
7	Pkp41 5' UTR forward	tgtactgagagtgcaccataACGTTAAAAAAATTGTATAAAAATTAAATTTGG	Pk41 replacement donor construct	P. knowlsei genomic DNA
8	Pkp41 5' UTR Reverse	AGCAGCAGCAGTCTCTTCATTTTTTTTTTTTTTTTTTTATGGGGGG	Pk41 replacement donor construct	P. knowlsei genomic DNA
9	Pvp41_PVX_000995_codon_optimised forward	ATAAAAAAAAAAAAAAAAAAATGAAGAGACTGCTGCTGCT	Pk41 replacement donor construct	gene synthesis
10	Pvp41_PVX_000995_codon_optimised reverse	TCATCCACCCCTGGTACCGCCTCTTGGAAGCTCTTGGCCA	Pk41 replacement donor construct	gene synthesis
11	Pkp41 3' UTR forward	TGGCCAAGAGCTTCCAAGAGGCGGTACCAGGGGTGGATGA	Pk41 replacement donor construct	P. knowlsei genomic DNA
12	Pkp41 3' UTR Reverse	gaccatgattacgccaagctAGTACTTGCCAACTTGACACAAC	Pk41 replacement donor construct	P. knowlsei genomic DNA
13	PkARP 5' UTR forward	tgtactgagagtgcaccataTGGTATATCTCCACGGTTAAC	PvARP replacement donor construct	P. knowlsei genomic DNA
14	PkARP 5' UTR Reverse	GCAACCCTAATTATGTGCATCTTCCTGCAGGGAGATAAAA	PvARP replacement donor construct	P. knowlsei genomic DNA
15	PvARP_region1_final forward	TTTTATCTCCCTGCAGGAAGATGCACATAATTAGGGTTGC	PvARP replacement donor construct	gene synthesis
16	PvARP_region1_final reverse	ccgttcatgtttccgttcatGTTTCCGTTCATATTTCCGT	PvARP replacement donor construct	gene synthesis
17	PvARP_problem1_addgene FWD	ACGGAAATATGAACGGAAACatgaacggaaacatgaacgg	PvARP replacement donor construct	PvARP Addgene expression construct
18	PvARP_problem1_addgene REV	TTATTGTTCATGTTGTTGTTgttcccattcatgttgccgt	PvARP replacement donor construct	PvARP Addgene expression construct
19	PvARP_region2_final FWD	acggcaacatgaatgggaacAACAACAACATGAACAATAATATGAACAACA	PvARP replacement donor construct	gene synthesis
20	PvARP_region2_final REV	TGGTTAGAGATGCAATGAGCCTACGGCACGCCAAACAGCT	PvARP replacement donor construct	gene synthesis
21	PkARP 3' UTR forward	AGCTGTTTGGCGTGCCGTAGGCTCATTGCATCTCTAACCA	PvARP replacement donor construct	P. knowlsei genomic DNA
22	PkARP 3' UTR Reverse	gaccatgattacgccaagctGTGTCTTTATCTAATCATATTACCATATAG	PvARP replacement donor construct	P. knowlsei genomic DNA
23	PkGAMA 5' UTR forward	tgtactgagagtgcaccataAGACGTAAATTTTCAAATTGCTT	PvGAMA replacement donor construct	P. knowlsei genomic DNA
24	PkGAMA5' UTR Reverse	AAGGAGGCGTTGCACTTCATCCTTTTGTATCAATGCATAAGTG	PvGAMA replacement donor construct	P. knowlsei genomic DNA
25	PvGAMA_region1_passed_1st_idt_screen FWD	TTATGCATTGATACAAAAGGATGAAGTGCAACGCCTCCTT	PvGAMA replacement donor construct	gene synthesis
26	PvGAMA_region1_passed_1st_idt_screen REV	cggcatttgcgttggcggcaTCTGCGCTTACGTCGCTTAC	PvGAMA replacement donor construct	gene synthesis
27	PvGAMA_region2_did_not_pass_1st_screen FWD	GTAAGCGACGTAAGCGCAGAtgccgccaacgcaaatgccg	PvGAMA replacement donor construct	PvGAMA Addgene expression construct
28	PvGAMA_region2_did_not_pass_1st_screen REV	ATTCGCGAGGTTTGCATTTGccagattagcgttagccaggttgg	PvGAMA replacement donor construct	PvGAMA Addgene expression construct
29	PvGAMA_region3_passed_1st_idt_screen FWD	cctggctaacgctaatctggCAAATGCAAACCTCGCGAAT	PvGAMA replacement donor construct	gene synthesis
30	PvGAMA_region3_passed_1st_idt_screen REV	TGGCTACGTATTTGACATTTTTAAAAAATGAATAGGAGCAACG	PvGAMA replacement donor construct	gene synthesis
31	PkGAMA 3' UTR forward	TGCTCCTATTCATTTTTTAAAAATGTCAAATACGTAGCCAC	PvGAMA replacement donor construct	P. knowlsei genomic DNA
32	PkGAMA 3' UTR Reverse	gaccatgattacgccaagctAACAGAAAAAATTAAACATATGACGA	PvGAMA replacement donor construct	P. knowlsei genomic DNA
