# Supplementary material for: Using Plasmodium knowlesi as a model for screening Plasmodium vivax blood-stage malaria vaccine targets reveals new candidates
Source: PLoS Pathog. 2021 Jul 1;17(7):e1008864. doi: 10.1371/journal.ppat.1008864 (PMC8279373; doi:10.1371/journal.ppat.1008864)
Supplement: S5 Table — Guide RNA sequences used for CRISPR-Cas9 targeted homolous replacement approach. (XLSX) [file ppat.1008864.s020.xlsx]

## Sheet: Sheet1
Guide_RNA
Index_number	primer_name	sequnces
1	Pk12_guide_rna_fwd	tattCATCTGGTGCATATCCACGT
2	Pk12_guide_rna_rev	aaacACGTGGATATGCACCAGATG
3	Pk12_for_gRNA2	tattGAATTGTGAAGGCCTCCCTG
4	Pk12_rev_gRNA2	aaacCAGGGAGGCCTTCACAATTC
5	Pk12_for_gRNA3	tattATTGTGAAGGCCTCCCTGTG
6	Pk12_rev_gRNA3	aaacCACAGGGAGGCCTTCACAAT
7	Pk41_for_gRNA1b	tattAAATGCGGATGAAGACATGG
8	Pk41_rev_gRNA1b	aaacCCATGTCTTCATCCGCATTT
9	Pk41_for_gRNA2	tattGATGTGTTCTTCCGCGTGTG
10	Pk41_rev_gRNA2	aaacCACACGCGGAAGAACACATC
11	Pk41_for_gRNA3	tattATGTGTTCTTCCGCGTGTGC
12	Pk41_rev_gRNA3	aaacGCACACGCGGAAGAACACAT
13	PkDBP_guide_rna_fwd	tattATACAGATGATAGGTCACAG
14	PkDBP_guide_rna_rev.	aaacCTGTGACCTATCATCTGTAT
15	PkDBP_for_gRNA2	tattGAGGGTGCAACTGCGTTGAG
16	PkDBP_rev-gRNA2	aaacCTCAACGCAGTTGCACCCTC
17	PkDBP_for_gRNA3	tattGGGGGAAGGTGCAAGGAATA
18	PkDBP_rev-gRNA3	aaacTATTCCTTGCACCTTCCCCC
19	PkGAMA_guide_rna_fwd	tattAATGGAGGATAGGAGAACCA
20	PkGAMA_guide_rna_rev	aaacTGGTTCTCCTATCCTCCATT
21	PkGAMA_for_gRNA2	tattGGTGGAAGGAGCAGCCATGT
22	PkGAMA_rev_gRNA2	aaacACATGGCTGCTCCTTCCACC
23	PkGAMA_for_gRNA3	tattGTTGGCAGTAGCAGTGTTGG
24	PkGAMA_rev_gRNA3	aaacCCAACACTGCTACTGCCAAC
25	PkARP_guide_rna_fwd	tattTCACAACGACGAGGACCACG
26	PkARP_guide_rna_rev	aaacCGTGGTCCTCGTCGTTGTGA
27	PkARP_for_grna2	tattGGAGTGGTGCATCACAGGGG
28	PkARP_rev_grna2	aaacCCCCTGTGATGCACCACTCC
29	PkARP_for_grna3	tattGGTGGGGAGTGGTGCATCA
30	PkARP_rev_grna3	aaacTGATGCACCACTCCCCACC
