# Supplementary material for: Using Plasmodium knowlesi as a model for screening Plasmodium vivax blood-stage malaria vaccine targets reveals new candidates
Source: PLoS Pathog. 2021 Jul 1;17(7):e1008864. doi: 10.1371/journal.ppat.1008864 (PMC8279373; doi:10.1371/journal.ppat.1008864)
Supplement: S6 Table — Contains a list of all primers used for genotyping of genetically modified Plasmodium knowlesi lines. (XLSX) [file ppat.1008864.s021.xlsx]

## Sheet: Sheet1
Genotyping and sequencing primers
Index_number	primer_name	sequnces
1	p35	aagcaccgactcggtgccac
2	5Pv12cds_co_Rev3	GGCGGCTCTGGGTTCAGACACGGAGTTCTGGTCGTCAGGTG
3	6Pv12cds_co_for2	GCCCACAACGCCCATAACGTGCACAATGTGCAGAATGCCCAGCAAC
4	2Pk12_wt_rev4rep	CCTCTTCACAATGGCTGCGACTCCGTGAAGATACTGCACC
5	3Pk12_wt_for4rep	GGTGCAGTATCTTCACGGAGTCGCAGCCATTGTGAAGAGG
6	2Pk12_wtcds_rev4KO	GATCATCAAAATCGAGGACTAACTCATCATTGAAATCACATGTGTGTGTGAATGCTTCC
7	3Pk12_wtcds_for4KO	CGTGTTCCAGAAAGGATATACCAAAGTATGAACTTCTTTTGTACATGTGTTTTAG
8	5Pk12_KO_Rev3	gcgctcctggacgtagccttcgggcatggcggacttg
9	6Pk12_KO_For3	caagtccgccatgcccgaaggctacgtccaggagcgc
10	1Pk12_wt5U_for3	GTGTCCACAAACGTGTGTCGGTGCATGTCGCGCGTCTTCTG
11	4Pk12_wt3U_rev3	GCCCTCCCCTTGCTTTCTCTGCTGAGTTGCATCCTTTTGATGC
12	2PkARP_wtcds_rev2	GTCATTTCCGTTCTCGTACAAATGCTCGTGTTCACCGTCC
13	3PkARP_wtcds_for2	GGACGGTGAACACGAGCATTTGTACGAGAACGGAAATGAC
14	2PkARP_wtcds_rev3ko	CCATTCTTCACGTCCCTCACATTACTCATGCCTGCCTTCCC
15	3PkARP_wtcds_for3ko	GGGAAGGCAGGCATGAGTAATGTGAGGGACGTGAAGAATGG
16	5PkARP_KO_Rev2	cacgctgaacttgtggccgtttacgtcgccgtccagctcg
17	6PkARP_KO_For2	cgagctggacggcgacgtaaacggccacaagttcagc
18	1PkARP_wildtype_for2	CCTGTCTGATGCTGCGCCATGGTGCCTTCTCTACAAAATGG
19	4PkARP_wildtype_rev	GAGACATGTTACATCAGTCACCAACATGTCGCCAACGCATTG
20	5PvARPco_Rev	CGCTCTCGCTGGTGTCGTCCGTATGGTTATGTGAATTCACGTTG
21	6PvARPco_Rev	CAACGTGAATTCACATAACCATACGGACGACACCAGCGAGAGCG
22	6PvGAMA_rep_for5	cgccaacctggctaacgctaatctggCAAATGCAAACCTCGC
23	3PkGAMA_wt_for3rep	CCACCGACACTGTTACTAACAACATGGCTACCACTACAACCGCG
24	3PkGAMA_wt_for3Ko	GGTCGCGCCGGCTCCTAAGGATTCCTCCCCTACAATGGCTG
25	6PkGAMA_KO_For2	gtaaacggccacaagttcagcgtgtccggcgagggcgagg
26	2PkGAMA_wtcds_rev2	GCAGTAGCAGGCGCGGTTGTAGTGGTAGCCATGTTGTTAG
27	5PvGAMA_co_rep_Rev4	CACTTACGTCGTTCGCATTAGCGGCGTTCGCGTTAGCTGCG
28	4PkGAMA_wt3U_rev2	TCGGACAAATATGTGCTTAACCGTGGAGGGTGAGAGGGCCC
29	5PkGAMA_KO_Rev	tcttgtagttgccgtcgtccttgaagaagatggtgcgctcctg
30	6PkGAMA_KO_For	caggagcgcaccatcttcttcaaggacgacggcaactacaaga
31	1PkGAMA_wt5U_for	CGACCCACATCGCGAATTATGCAACAGAATTGATCTCTCGCTTG
32	2PkDBP_wtcds_rev3	CAAATATCCTTCTCAGCTGGACAGTCCCAATCTCTTTCCCCGCGTTTTCTC
33	5PkDBP_KO_Rev3	cccttcagctcgatgcggttcaccagggtgtcgc
34	6PkDBP_KO_For3	gcgacaccctggtgaaccgcatcgagctgaaggg
35	4PkDBP_wt3U_rev2	GGGGCGGGGCTAATTTGTCCGTGTAGCAAATTAATTATTAGGGTAC
36	1PkDBP_wt5U_for	CGGGTGTTGCATGAATGTGTACGCGTAAAGTACCTTGTTCTAATG
37	3PkDBP_wtcds_for	CTGCTACTATTTGCCTCATGGAATGCAGCCTCGAATGAGTAACC
38	1Pk41_wt5U_for	CGATCCTTCGTTTCCGTCGCGCCAGCCCCTCAAATTGGAGAGAA
39	2Pk41_wtcds_rev	CGAACTAGGTTCTGATCTTCTTGCTTCTGTGGGACTATCACCTCCAT
40	3Pk41_wtcds_for	ATGGAGGTGATAGTCCCACAGAAGCAAGAAGATCAGAACCTAGTTCG
41	4Pk41_wt3U_rev	GCAATTGGCTCAGCGATGCCAATATGTCGGTATCATGTAAGAGG
42	5Pv41cds_co_Rev	GTTCTTCTCGCGCTCGATGATGTTCCGGATCTTCTTCACTC
43	6Pv41cds_co_for	GAGTGAAGAAGATCCGGAACATCATCGAGCGCGAGAAGAAC
